# Supplementary material for: Added Sugar Consumption in Spanish Children (7–12 y) and Nutrient Density of Foods Contributing to Such Consumption: An Observational Study
Source: Nutrients. 2023 Jan 21;15(3):560. doi: 10.3390/nu15030560 (PMC9921831; doi:10.3390/nu15030560)
Supplement: Supplementary file 1 [file nutrients-15-00560-s001.zip]

Archive with 1 entries (1 files):
- nutrients-2106775-supplementary.pdf
